# Supplementary material for: Facilitating effects of plant extracts on soil health and replanted Panax ginseng growth in recession soil
Source: PLoS One. 2024 Oct 7;19(10):e0311679. doi: 10.1371/journal.pone.0311679 (PMC11458018; doi:10.1371/journal.pone.0311679)
Supplement: S1 Data — (XLSX) [file pone.0311679.s001.xlsx]

## Sheet: Tab. 1
Index	pH				EC (μS/cm)				OC (g/kg)				AN (mg/kg)				AP (mg/kg)
Group	CK	RC	SC	EH	CK	RC	SC	EH	CK	RC	SC	EH	CK	RC	SC	EH	CK	RC	SC	EH
Data	4.91	5.47	4.96	4.94	167.55	114.06	164.25	151.62	7.06	14.27	11.17	15.72	178.02	277.74	283.13	337.23	178.02	277.74	283.13	337.23
	4.92	5.44	4.96	4.97	168.76	116.48	162.34	154.04	8.58	13.46	14.09	15.89	195.28	285.52	294.87	329.82	195.28	285.52	294.87	329.82
	4.96	5.29	4.93	4.96	161.69	112.06	164.96	156.58	8.3	12.65	14.13	18.73	212.45	295.13	277.75	335.7	212.45	295.13	277.75	335.7
Average	4.93	5.4	4.95	4.95667	166	114.2	163.85	154.08	7.98	13.46	13.13	16.78	195.25	286.13	285.25	334.25	195.25	286.13	285.25	334.25
standard error	0.0264575	0.0964365	0.0173205	0.0152753	3.78128	2.21332	1.35503	2.48024	0.80895	0.81	1.69753	1.69089	17.215	8.71103	8.75468	3.91202	17.215	8.71103	8.75468	3.91202

## Sheet: Fig. 1
Index	S-UE（U/g）				S-SC（U/g）				S-ACP（nmol/d/g）				SL（nmol/min/g）
Group	CK	RC	SC	EH	CK	RC	SC	EH	CK	RC	SC	EH	CK	RC	SC	EH
Data	2888.77	23136.6	24517.9	12709.5	68.74	117.99	108.21	110.09	56168.2	69526.2	76111.4	71594.5	25.6	36.04	29.43	30.75
	2942.44	22322.6	25193	13512.1	75.35	114.65	104.8	106.85	57470.4	65631.7	74454.2	65585.2	28.6	34.66	29.81	30.46
	3612.39	22270	27910.5	11317.2	75.78	114.94	106.28	107.33	56834.1	69033.6	73613.3	65570.8	29.41	35.5	29.41	27.41
Average	3147.87	22576.4	25873.8	12512.9	73.29	115.86	106.43	108.09	56824.2	68063.8	74726.3	67583.5	27.87	35.4	29.55	29.54
standard error	403.183	485.839	1795.85	1110.57	3.94628	1.85032	1.70994	1.7486	651.146	2120.67	1271.05	3473.66	2.00716	0.695414	0.225389	1.85032

## Sheet: Fig. 3
Index	Fresh weight (g/plant)				Root diameter (mm/plant)				Fibrous root number (number/plant)				Taproot length (mm/plant)
Group	CK	RC	SC	EH	CK	RC	SC	EH	CK	RC	SC	EH	CK	RC	SC	EH
Data	2.92	5.36	4.33	4.41	7.42	10.45	8.58	8.61	5	11	14	8	77.53	99.13	120.16	86.68
	3.05	4.83	4.76	3.86	7.24	12.32	9.86	9.1	4	9	10	5	87.83	126.73	116.24	115.89
	3.42	4.09	3.66	3.73	6.89	9.94	9.43	10.16	4	8	12	5	82.59	101.44	147.57	95.47
Average	3.13	4.76	4.25	4	7.18333	10.9033	9.29	9.29	4.33333	9.33333	12	6	82.65	109.1	127.99	99.3467
standard error	0.259422	0.637887	0.554346	0.360971	0.269506	1.25309	0.651383	0.792275	0.57735	1.52753	2	1.73205	5.15026	15.3117	17.0697	14.9859

## Sheet: Fig. 4
Index	Root activity (μg/g/h)
Group	CK	RC	SC	EH
Data	23.59	52.43	35.33	34.01
	22.42	38.75	32.26	36.04
	25.76	45.23	36.57	51.04
Average	23.9233	45.47	34.72	40.3633
standard error	1.69477	6.84316	2.21881	9.30181

## Sheet: Fig. 5
Index	TP (mg/g)				POD (U/g)				CAT (U/g)				SOD (U/g)				MDA (nmol/g)				PRO (μg/g)
Group	CK	RC	SC	EH	CK	RC	SC	EH	CK	RC	SC	EH	CK	RC	SC	EH	CK	RC	SC	EH	CK	RC	SC	EH
Data	17.85	30.45	24.23	20.63	134.17	148.28	155.67	139.94	35.8188	49.96	44.12	40.14	491.85	617.33	568.45	607.29	11.89	9.36	9.05	11.21	151.53	87.95	117.73	61.48
	17.9	28.51	22.37	24.64	139.32	137.61	164.17	147.01	36.9	50.2	35.93	40.69	508.09	624.69	604.45	612.56	12.22	9.95	8.7	9.43	153.71	88.57	119.62	62.12
	17.59	23.77	23.31	22.4251	135.5	139.53	162.75	133.06	34.02	44.84	38.7251	36.76	552.7	699.4	488.52	606.51	12.66	12.47	9.17	11.03	154.02	94.35	115.57	61.26
Average	17.78	27.5767	23.3033	22.565	136.33	141.807	160.863	140.003	35.5796	48.3333	39.5917	39.1967	517.547	647.14	553.807	608.787	12.2567	10.5933	8.97333	10.5567	153.087	90.29	117.64	61.62
standard error	0.166433	3.43641	0.930018	2.00866	2.67344	5.68767	4.55326	6.97522	1.45482	3.02769	4.1632	2.12806	31.508	45.4079	59.336	3.29099	0.386307	1.6518	0.244199	0.979864	1.35699	3.5297	2.0265	0.446766

## Sheet: Fig. 6
Gene_ID	FW	INR	DS	RD	FRN	TL	RAC	TP	POD	CAT	SOD	MDA	PRO
CK_1	2.92	0.8333	4.02	7.42	5	77.53	23.59	17.85	134.17	35.82	491.85	11.89	151.53
CK_2	3.05	0.8333	4.02	7.24	4	87.83	22.42	17.9	139.32	36.9	508.09	12.22	153.71
CK_3	3.42	0.8333	4.02	6.89	4	82.59	25.76	17.59	135.5	34.02	552.7	12.66	154.02
RC_1	5.36	0.4444	2.22	10.45	11	99.13	52.43	30.45	148.28	49.96	617.33	9.36	87.95
RC_2	4.83	0.4444	2.22	12.32	9	126.73	38.75	28.51	137.61	50.2	624.69	9.95	88.57
RC_3	4.09	0.4444	2.22	9.94	8	101.44	45.23	23.77	139.53	44.84	699.4	12.47	94.35
SC_1	4.33	0.5556	2.78	8.58	14	120.16	35.33	24.23	155.67	44.12	568.45	9.05	117.73
SC_2	4.76	0.5556	2.78	9.86	10	116.24	32.26	22.37	164.17	35.93	604.45	8.7	119.62
SC_3	3.66	0.5556	2.78	9.43	12	147.57	36.57	23.31	162.75	38.73	488.52	9.17	115.57
EH_1	4.41	0.6667	3.22	8.61	8	86.68	34.01	20.63	139.94	40.14	607.29	11.21	61.48
EH_2	3.86	0.6667	3.22	9.1	5	115.89	36.04	24.64	147.01	40.69	612.56	9.43	62.12
EH_3	3.73	0.6667	3.22	10.16	5	95.47	51.04	22.43	133.06	36.76	606.51	11.03	61.26

## Sheet: Fig. 7
Gene_ID	FW	pH	EC	OC	AN	AP	S-UE	S-SC	S-ACP	SL
CK_1	2.92	4.91	167.55	7.06	178.02	178.02	2888.77	68.74	56168.2	25.6
CK_2	3.05	4.92	168.76	8.58	195.28	195.28	2942.44	75.35	57470.4	28.6
CK_3	3.42	4.96	161.69	8.3	212.45	212.45	3612.39	75.78	56834.1	29.41
RC_1	5.36	5.47	114.06	14.27	277.74	277.74	23136.6	117.99	69526.2	36.04
RC_2	4.83	5.44	116.48	13.46	285.52	285.52	22322.6	114.65	65631.7	34.66
RC_3	4.09	5.29	112.06	12.65	295.13	295.13	22270	114.94	69033.6	35.5
SC_1	4.33	4.96	164.25	11.17	283.13	283.13	24517.9	108.21	76111.4	29.43
SC_2	4.76	4.96	162.34	14.09	294.87	294.87	25193	104.8	74454.2	29.81
SC_3	3.66	4.93	164.96	14.13	277.75	277.75	27910.5	106.28	73613.3	29.41
EH_1	4.41	4.94	151.62	15.72	337.23	337.23	12709.5	110.09	71594.5	30.75
EH_2	3.86	4.97	154.04	15.89	329.82	329.82	13512.1	106.85	65585.2	30.46
EH_3	3.73	4.96	156.58	18.73	335.7	335.7	11317.2	107.33	65570.8	27.41
